# Supplementary material for: Correction: The Zinc-Finger Protein SOP1 Is Required for a Subset of the Nuclear Exosome Functions in Arabidopsis
Source: PLoS Genet. 2016 Mar 23;12(3):e1005958. doi: 10.1371/journal.pgen.1005958 (PMC4805378; doi:10.1371/journal.pgen.1005958)
Supplement: S2 Table — (XLSX) [file pgen.1005958.s001.xlsx]

## Sheet: Feuil1
	Table 2: List of primers used in this study
		NAME	AGI	Sequence (5'-3')	Description
	genotyping primers for Arabidopsis lines	pas2-1-BstNI-F	AT5G10480	TAAAGCCATTTCCCTCAGACTC	CAPS marker (437bp) digested by BstNI WT=(306+131) pas2-1=(437)
		pas2-1-BstNI-R	AT5G10480	CTTTCGCTGACCAAGCATGTACC
		sop1-1-MseI-F	AT1G21580	CCTCTGTTCTAGTGACTCCAG	CAPS marker (623bp) digested by MseI WT=(90+224+304) sop1-1=(57+90+165+304)
		sop1-1-MseI-R	AT1G21580	AATCCTACCTACGATCCATGGAA
		sop2-1-AvaII-F	AT1G03360	CTATTCCCGTCAACCATGACG	dCAPS marker (137bp) digested by AvaII WT=(114+23) sop2-1=(137)
		sop2-1-AvaII-R	AT1G03360	CATCGACCTCGGAAGTTCCAGGT
		sop3-1-RsaI-F	AT2G06990	TCAAATGCTGCTCTTGTAACAGTGT	dCAPS marker (131bp) digested by RsaI WT=(131) sop3-1=(108+23)
		sop3-1-RsaI-R	AT2G06990	CCACCTGGATATATTCACCAGACC
		sop1-5-F+	AT1G21580	GGCGAGCAATGAGTTGAATCG	genotyping primer for sop1-5 (salk_019457)
		sop1-5-R	AT1G21580	ACTTCGCCAACACCTTATCACC
		upf1-5 R+	AT5G47010	GATTGGACAAGCCCATAAGC	genotyping primer for upf1-5 (salk_112922)
		upf1-5 F	AT5G47010	ACTAACACCTTCACCTGAGC
		upf3-1 F+	AT1G33980	AGAAGTATTCACGGGCCTATG	genotyping primer for upf3-1 (salk_025175)
		upf3-1 R	AT1G33980	CCATAGTCAATGCTATCCCAGG
		LBb1-3		GATTTTGCCGATTTCGGAACC	primer left border TDNA Salk Lines (used with gene specific primer F+ or R+)
		NAME	AGI	Sequence (5'-3')	Description
	constructs cloning primers	SOP1-B1	AT1G21580	ggggacaagtttgtacaaaaaagcaggctccATGGATTCTTCTCATTACAATCC	primers for cloning SOP1 without STOP codon in pDNR207
		SOP1-B2	AT1G21580	ggggaccactttgtacaagaaagctgggtcCTGCATCAGAGCTACTGGTG
		PAS2-B1	AT5G10480	ggggacaagtttgtacaaaaaagcaggctccATGGCGGGCTTTCTCTCCG	primers for cloning PAS2 with STOP codon in pDNR207
		PAS2-B2	AT5G10480	ggggaccactttgtacaagaaagctgggtcTTATTCCCTCTTGGATTTGG
		pPAS2-HindIII-F	AT5G10480	ACCCAAGCTTGGGCGGAATATCCACTGTTAGCT	primers for cloning PAS2 promoter (2Kb) codon in SpeI/HindIII of pB7FWG2
		pPAS2-speI-R	AT5G10480	AGACTAGTCGGAAAGTGAATACGCGAGAA
		NAME	AGI	Sequence (5'-3')	Description
	RT-PCR primers	4g36690 Up	AT4G36690	TCACGGAATCACAAGTGAGG	primers for amplifying AtU2AF65a splicing variants (At4g36690)
		4g36690 Lo	AT4G36690	ACGCGGAATCACAACATTGG
		HEN4 Up	AT5G64390	TGGACCACAGTGATAACTCC	primers for amplifying HEN4 splicing variants (At5g64390)
		HEN4 Lo	AT5G64390	GGATGAAGGCATGAAGAAGG
		SRP30 Up	AT1G09140	GAGTCGAGGAGTGTGAGTCG	primers for amplifying SRP30 splicing variants (At1g09140)
		SRP30 Lo	AT1G09140	GATTCGGGTACAGCCAGTGG
		U11-48K Up	AT3G04160	TGTGTCCCGTGTTTCAGCAG	primers for amplifying U11-48K (At3g04160)
		U11-48K Lo	AT3G04160	AGGAGACCGGGATTGTAATGG
		TON2 Up	AT5G18580	GTATAGCGGATCTAGCGATGG	primers for amplifying TON2 splicing variants in ton2-12 (At5g18580)
		TON2 Lo	AT5G18580	CCCACATAGCAGCCAAATCATC
		PAS2-CDS-F	AT5G10480	ATGGCGGGCTTTCTCTCCG	primers for amplifying PAS2 splicing variants (At5g10480)
		PAS2-CDS-R	AT5G10480	TTATTCCCTCTTGGATTTGG
		NAME	AGI	Sequence (5'-3')	Description
	Northern Blot probe primers	oligoprobe for 5.8S rRNA		AGGATGGTGAGGGACGACGATTT	probe used for Northern Blot of 5.8S rRNA (Figure 5B)
		NAME	AGI	Sequence (5'-3')	Description
	qPCR primers	SOP1-A qF	AT1G21580	ACTGGTGGAGAAGCAAAGGG	primers used in Figure S2
		SOP1-A qR	AT1G21580	GCTACGGGCTTAGCTACCAG
		SOP1-B qF	AT1G21580	GGCATGTGCATGTCAATCCG
		SOP1-B qR	AT1G21580	TCTTCCGACACTCGTCTCCT
		PAS2 qF	AT5G10480	TCTTTGCTGGATGGGCTCAG
		PAS2 qR	AT5G10480	AGAGGCTTCTCAATGGCGTC
		MRP fw	from Chekanova et al. 2007	TCGGCGGAGAGACCACAT	primers used in Figure 5C
		MRP rev	from Chekanova et al. 2007	CTTGCGGTGGAGAGATTCAAA
		E5	snoRNAs 29/30/31	GCAAAATTAATCTAATCCAACACTTGAT
		E6	snoRNAs 29/30/31	TGGAGATGCACATAGTATCTCTCAGA
		E84	Repeats between AT5G15540-AT5G15530 fw	GTTTGGTGCAATGAAAATGGTAC
		E85	Repeats between AT5G15540-AT5G15530 rev	TTAAAGCCGTGGGTACTAAGAAG
		E20	7SL fw	TACTTCCCGCTTACAGCAGTG
		E21	7SL rev	GGACCAGCAGGCCATAGTG
		E79	AT2G18440	TTGTGGCCTGTTGTGGAAGA
		E80	AT2G18440	TGACTAAACATGAACGGTGATGC
		V114a	AT3G26510	CCACGTGTTTGCCCTACCTT
		V114b	AT3G26510	GATCACGCCATTGCTCGAAT
		V113a	At1g79270	TCATGTTCCAAAACATCCTCGT
		V113b	At1g79270	AGACGTGTAAGAACAACACAGA
		V71a	AT5G44060	CATTGTGGTTTGTTCGTTGG
		V71b	AT5G44060	GAATCGAAAACATAATCACCATTTT
		E40	AT5G11090	TCGTGTCCCGTCAAGTCAAC
		E41	AT5G11090	CGACGGATAATGGCAAACAA
		A801q	At5g25280	CTGGCCGATGAATTGAGAAC
		A802q	At5g25280	TTGGAATCCCCAACGTAATC
		A809q	AT4G02430	TCCAGGCTATGCATTCGTC	primers used in Figure 6D
		A810q	AT4G02430	CATGAGCTAGTTCCACCCGTA
		qST17a	AT2G46830	GCCAGGCAAGTTTTCTGCTT
		qST17b	AT2G46830	ACGATTACATCTCGTCATTTCTCCA
		qST8a	AT1G62310	ACGAAACATCAGGGCTCAGG
		qST8b	AT1G62310	ACGAGATGCAACCTACACCG
		qST6a	AT3G45420	CCAAAGGAGAACAGGTCGGA
		qST6b	AT3G45420	GCAATCTATGAAGCTGCTACTGC
		qST10a	AT2G15880	ATTCCTGATTCCCTCGGAGA
		qST10b	AT2G15880	CGCTAAATTTGTTGTGAGCAA
		V3a	AT1G79245	TAGATGTTGAAGGCATTGTTGG
		V3b	AT1G79245	AACCAAAAACACCAACTCATACG
		qST20a	AT4G02005	ACAGAGACTGGATTCTTCTCTCA
		qST20b	AT4G02005	TGAAGAGTATGTAGACTGTTGCGA
